# Supplementary material for: Evaluation of Cyclotron Solid Target Produced Gallium-68 Chloride for the Labeling of [68Ga]Ga-PSMA-11 and [68Ga]Ga-DOTATOC
Source: Molecules. 2025 Aug 22;30(17):3458. doi: 10.3390/molecules30173458 (PMC12430084; doi:10.3390/molecules30173458)
Supplement: Supplementary file 1 [file molecules-30-03458-s001.zip]

Archive with 1 entries (1 files):
- molecules-3763498-supplementary.pdf
